# Supplementary material for: An Sfi1-like centrin-interacting centriolar plaque protein affects nuclear microtubule homeostasis
Source: PLoS Pathog. 2023 May 2;19(5):e1011325. doi: 10.1371/journal.ppat.1011325 (PMC10180636; doi:10.1371/journal.ppat.1011325)
Supplement: S1 Data — (XLSX) [file ppat.1011325.s018.xlsx]

## Sheet:  Figure 1E
			Centrin Focus	Slp Focus	Slp+Centrin Foci	No Foci
Number of observed Trophozoites with Hemispindle			1	2	24	23

## Sheet: Figure 2A
	slp -GlcN	slp +GlcN
ΔΔCT	1	0.44
ΔΔCT	0.73	0.57
ΔΔCT	1.36	0.36

## Sheet: Figure 2B
	Centrin -GlcN	Centrin +GlcN
Centrin Intensity after Background subtraction	1994.65	82.109
	521.089	234.718
	653.57	228.128
	915.218	6.231
	1383.7	227.506
	1092.17	759.865
	2101.06	474.724
	1253.04	665.346
	1105.4	555.577
	1055.6	78.814
	1524.27	141.019
	1731.42	1857.08
	915.372	740.507
	774.924	697.865
	615.302	341.961
	567.052	261.904
	420.391	369.077
	2113.23	0
	96.731	161.346
	634.987	138.346
	300.603	617.468
	886.686	72.878
	348.038	97.038
	0	183.724
	533.596	145.455
	636.673	830.981
	185.404	437.128
	536.064	474.564
	127.942	0
	465.334	0
	417.962	277.474
	596.878	2984.42
	601.269	1581.53
	629.475	0
	549.872	301.891
	125.609	696.115
	582.693	97.564
	638.494	83.43
	1079.73	1036.13
	295.372	513.635
	1219.59	3371.45
	663.968	0
	657.628	99.282
	263.276	0
	1112.63	0
	833.878	881.314
	575.276	440.647
	817	359.359
	394.09	59.852
	794.468	0
	644.949	127.711
	947.686	600.16
	681.763	434.333
	184.417	829.968
	187.994	546.833
	503.654	0
	725.776	0
	539.641	0
	351.673	194.68
	202.372	375.821
	267.859	285.859
	498.071	345.538
	403.41	350.339
	601.314	291.609
	222.128	103.141
	686.372	565.141
	436.686	629.93
	336.885	308.68
	351.673	406.577
	10.218	247.442
	337.302	301.699
	562.238	469.59
	381.936	764.385
	730.026	80.41
	405.103	0
	986.993	445.398
	1753.79	71.398
	482.224	1167.81
	1094.49	929.398
	731.455	1117.37
	82.827	7.879
	1688.45	473.424
	903.423	949.186
	309.199	698.551
	362.526	547.961
	530.109	267.756
	494.846	1080.74
	451.417	608.442
	518.756	716.589
	425.628	387.243
	307.211	768.827
	312.474	851.077
	849.993	56.314
	454.359	795.808
	1769.55	239.673
	2147.22	63.66
	1382.03	0
	0	1230.52
	1575.62	4308.01
	3599.65	0
	4456.08	0
	3479.54	854.552
	360.815	3745.08
	78.776	1849.82
	745.359	298.852
	1083.63	0
	284.526	475.73
	455.699	311.506
	597.141	0
	482.276	387.096
	518.429	0
	1526.25	220.916
	976.391	2622.71
	457.891	873.544
	883.654	209.294
	823.301	1068.14
	2045.62	1037.01
	892.859	228.82
	2285.83	0
	876.295	679.718
	1024.09	0
	1088.59	0
	781.962	397.359
	439.301	0
	533.507	1016.46
	3318.08	334.743
	794.148	258.179
	699.084	68.077
	988.898	1842.6
	2093.4	185.724
	1910.22	2160.38
	1728.64	3504.47
	596.148	63.647
	294.507	0
	773.564	277.865
	964.853	333.102
	501.693	1226.67
	846.372	1110.64
	1282.25	611.129
	1185.66	1021.38
	702.238
	392.154
	681.994
	493.007
	733.898
	1420.8
	235.891
	1251.84
	1288.26
	2945.31
	927.609
	178.558
	339.257
	1338.13
	528.032
	2408.42
	787.379
	1006.78
	0
	668.282
	702.885
	803.487
	1552.29
	1295.55
	1568.15
	783.186
	443.782
	1892.9
	258.346
	0
	1608.08
	20.423
	867.75
	639.77
	2750.96
	3694.98
	4700.05
	2563.96
	4393.36
	1862.98
	2167.78
	4475.1
	2871.46
	2916.78
	1593.05
	2182.18
	1852.49
	2813.8
	932.442
	1701.95
	2132.78
	1847.4
	1833.52
	818.91
	799.25

## Sheet: Figure 2C
	3D7	3D7+ GlcN	Slp	Slp+ GlcN	3d7 corrected
Multiplication rate	4.66667	2.91667	5.57895	1.04546	3.48684
	2.18182	3.27273	2.02381	0.614458	3.03571
	3.36364	2.2	2.85714	1	1.86873

## Sheet: Figure 2D
	hours post invasion	3D7-			3D7+			Slp-			Slp+
	24	0.28115	0.244264	0.175	0.264448	0.295213	0.197	0.263959	0.203926	0.19	0.219219	0.246377	0.148	fraction of parasites with N>2
	27	0.256198	0.250354	0.167	0.256757	0.287565	0.176	0.276486	0.202899	0.18	0.258064	0.213373	0.133
	30	0.277778	0.215071	0.165	0.273828	0.223301	0.196	0.258312	0.194061	0.2	0.236364	0.175355	0.0454
	33	0.29078	0.275809	0.197	0.258649	0.204368	0.188	0.252336	0.24821	0.17	0.255663	0.196525	0.0611
	36	0.385965	0.375	0.325	0.247312	0.246704	0.194	0.388489	0.566667	0.23	0.283154	0.302671	0.0578
	39	0.453552	0.585062	0.453	0.357798	0.365079	0.251	0.432624	0.666667	0.27	0.269231	0.564103	0.146
	42	0.504132	0.644809	0.563	0.393939	0.498747	0.35	0.345794	0.712092	0.32	0.400922	0.627119	0.244
	45	0.326087	0.525547	0.451	0.472141	0.619377	0.412	0.268293	0.679878	0.4	0.384615	0.8	0.369
	48	0.273693	0.265403	0.225	0.413681	0.35	0.391	0.270833	0.294574	0.28	0.31677	0.381818	0.431
	51	0.263473	0.270642	0.209	0.340278	0.325	0.311	0.241012	0.271698	0.27	0.240506	0.347471	0.235
	54	0.222798	0.267606	0.169	0.2891	0.25608	0.213	0.217877	0.271342	0.16	0.211823	0.247619	0.204

## Sheet: Figure 2E
		3D7 -GlcN	3D7 +GlcN	Slp -GlcN	Slp +GlcN
	Merozoite Number per Schizont	28	30	17	17
		22	18	20	12
		22	20	19	14
		20	20	15	17
		21	18	19	18
		17	22	23	18
		16	20	19	14
		19	21	22	18
		14	19	21	16
		26	20	18	21
		16	23	27	20
		18	21	22	14
		17	18	20	15
		18	18	21	20
		27	22	14	16
		20	28	16	16
		29	15	21	17
		14	18	28	16
		17	19	24	20
		18	20	19	22
		16	22	18	17
		20	21	22	19
		18	16	21	14
		19	26	16	19
		22	24	22	15
		23	26	18	14
		17	15	19	15
		20	23	19	24
		19	22	21	17
		22	18	16	14
		20	19	25	13
				19	18
				20	13
				17	16
				23	19
				20	17
				22	20
				24	18
				28	14
				17	16
				19	17
				20	15
				16	17
				23	14
				22	22
					16
					19
					14
					18
					20
					25
					16
					17
					15
					17
					13
					17
					13
					17
					24
					14
					16

## Sheet: Figure 3B
		Slp - GlcN	Slp + GlcN
	Cumulative microtubule length [µm]	9	4.2
		4.92	3.72
		4.67	6.82
		1.99	6.97
		1.28	8.47
		1.81	4.72
		1.57	4.35
		3.84	4.39
		3.81	5.84
		3.4	6.37
		3.35	6.61
		2.12	11.22
		1.39	9.25
		4.68	9.26
		0.87	7.75
		4.37	14.45
		7.21	5.72
		3.39	4.63
		9.32	4.96
		4.38	7.25
		2.71	2.79
		1.63	7.74
		3.59	3.29
		2.67	6.87
		8.89	5.29
		3.84	12.01
		2.18	5.38
		1.86	9.48
		2.69	3.55
		2.07	5.52
		2.08	9.48
		3.95	4.37
		4.97	7.67
		6.81	6.03
		9.65	4.68
		2.85	2.75
		3.02	7.49
		5.71	11.2
		2.88	9.13
		3.07	3.03
		4.3	3.79
		1.93	2.35
		3.82	2.27
		3.53	2.16
		4.66	4.25
		6.3	5.94
		4.25	5.99
		6.13	4.1
		9.17	4.2
		3.61	4.53
		5.18	4.15
		8.18	6.07
		5.34	7.63
		7.88	5.59
		2.21	3.3
		1.56	2.82
		2.66	3.42
		3.5	5.64
		3.48	9.05
		2.35	3.03
		5.45	6.76
		3.31	5.28
		5.65	4.43
		2.99	5.02
		6.75	4.25
		7.29	2.39
		4.27
		2.81
		3.06
		2.58
		3.35
		6.78
		7.04

## Sheet: Figure 3D
		Hemispindle -GlcN	Hemispindle +GlcN	Mitotic spindle -GlcN	Mitotic spindle +GlcN
Nuclear tubulin Concentration		85.0784	1454.31	348.393	2709.65
		138.176	348.528	781.952	2124.59
		144.954	113.692	384.918	1678.18
		691.07	1325.77	632.062	1205.19
		305.132	210.324	755.587	2961.66
		255.653	362.725	529.511	2262.94
		60.9168	491.74	695.844	1456.87
		65.4458	1747.48	590.533	1726.93
		191.797	234.241	1311.73	1841.21
		154.161	347.663	908.191	1761.34
		133.974	582.963	1284.46	2019.85
		230.971	433.857	701.743	940.636
		291.727	514.734	956.609	2033.84
		152.525	251.878	990.763	671.657
		247.879	203.023	857.806	1750.28
		202.265	197.78	301.294	1753.11
		689.703	295.677	694.048	2113.78
		205.891	719.635	1037.16	1583.53
		227.747	521.246	405.827	1345.67
		149.405	368.81	241.186	1452.31
		173.286	449.846	301.294	660.174
		162.956	411.34	694.048	2110.53
		274.671	863.038	1037.16	1878.97
		210.197	508.299	405.827	2452.94
		267.787	410.01	241.186	1848.36
		405.827	518.762	908.398	2162.65
		241.186	869.22	1039.79	1557.67
		211.327	190.064	598.113	1233.63
		132.484	314.399	946.202	1255.86
		211.327	336.968	720.886	1765.66
		132.484	987.673	797.008	2284.98
		173.286	376.853	193.092	2760.14
		162.956	279.884	685.763	2156.95
		274.671	664.523	485.373	1677.03
		210.197	684.641	478.028	1801.04
		267.787	275.114	440.065	2478.11
		405.827	634.638	358.313	2835.01
		241.186	159.195	326.006	1687.68
		211.327	220.546	575.79
		132.484	213.273	585.738
		211.327	743.712	975.138
		132.484	1165.38	547.614
		677.389	601.922	885.466
		57.2765	1003.62	870.135
		185.408	1003.52	1719.33
		84.3389	835.885	798.856
		127.233	624.537	1073.1
		123.002	257.541	673.397
		116.531	318.057	721.13
		142.766	476.407	473.065
		93.1582	457.07	733.165
		68.1228	852.282	451.189
		126.02	398.341	2620.89
		133.335	262.221	909.913
		131.266	188.035	335.922
		262.851	1963.99	924.911
		311.889	1222.36	686.478
		498.944	348.591	1004.71
		322.598	620.923	1813.22
		813.519	1055.81	747.681
		315.528	1592.07	763.417
		129.248	336.423	1116.54
		170.275	483.27	1425.05
		83.0752	187.064	1028.33
		164.194	552.937
		246.108	625.887
		212.516	1090.32
		121.415	603.059
		505.115	1466.2
		238.129	1324.73
		211.51
		477.425
		166.086
		121.411
		153.346
		204.361
		123.57
		270.577
		158.768
		277.976
		159.71
		166.873
		191.283
		252.8
		117.862
		210.77
		202.968
		220.506
		648.858

## Sheet: Figure 3E
	hours post invasion	Slp -			Slp + GlcN
	24h	14.8561	1.3787	64.9811	43	2.04	222
	30h	498.976	215.74	135.812	114.96	28.44	111.2
	36h	9311.77	1661.86	279.75	12434	2120.24	947.051

## Sheet: Figure 4B
	3D7+ 1st MS	Slp - 1st MS	Slp + 1st mitotic spindle	3D7+ second mit	Slp- second mit	Slp+ second mit
Duration of mitotic spindle phase [min]	100	120	370	60	50	170
	150	130	340	100	80	100
	90	140	300	60	70	130
	110	140	250	80	70	160
	80	150	400	70	60	130
	90	140	280	60	100	130
	110	160	380	80	60	40
	90	120	210	50	80	170
	100	110	460	100	50	180
	90	130	300	110	50	200
	130	120	280	60	80	110
	110	90	340	70	80	140
	110	140	240	50	80	230
	100		340	70	40	120
	140		250	70	140	160
	90		320	120		140
	80		200			220
	120		240			220
	90		310			150
	90		470			190
			340			140
			150			110
			190			280
			190			130
			320			90
			370
			630
			200
			370
			170
			200
			440

[truncated: 8 more sheets: Figure 4C, Figure S5, Figure S6, Figure S7A, Figure S7B, Figure S8B, Figure S8C, Figure S9]
